# Supplementary material for: In Silico Study of Polyunsaturated Fatty Acids as Potential SARS-CoV-2 Spike Protein Closed Conformation Stabilizers: Epidemiological and Computational Approaches
Source: Molecules. 2021 Jan 29;26(3):711. doi: 10.3390/molecules26030711 (PMC7866518; doi:10.3390/molecules26030711)
Supplement: Supplementary file 1 [file molecules-26-00711-s001.zip]

Archive with 2 entries (2 files):
- Table S1 (full epidemiological).pdf
- Table S2 (molecular docking results).pdf
